# Supplementary material for: Evolutionary Insight into the Association between New Jersey Polyomavirus and Humans
Source: Viruses. 2023 Nov 13;15(11):2248. doi: 10.3390/v15112248 (PMC10675294; doi:10.3390/v15112248)
Supplement: Supplementary file 1 [file viruses-15-02248-s001.zip]

Archive with 4 entries (4 files):
- S1_Aghebatrafat_NJPyV_Sanger_Seqs.fasta.txt
- S2_Aghebatrafat_NJPyV_SRR8674971.fasta
- S3_Aghebatrafat_NJPyV_Aln.fasta
- S4_Aghebatrafat_NJPyV_Codivergence_Perelman.xml.xml
