# Supplementary material for: Evolutionary Insight into the Association between New Jersey Polyomavirus and Humans
Source: Viruses. 2023 Nov 13;15(11):2248. doi: 10.3390/v15112248 (PMC10675294; doi:10.3390/v15112248)
Supplement: Supplementary file 1 [file viruses-15-02248-s001.zip › S1_Aghebatrafat_NJPyV_Sanger_Seqs.fasta.txt]

>Pan_trogolodytes_verus_Tai_F14
CTTTGTTGGGGGCACTCCACCCAATTTGCANTTTACCAATGCTGTAACTACTGTTTTGTT
GGATGAAAATGGTGTAGGTCCCCTGTGTAAAGGAGATGGGTTGTTT
>Pan_trogolodytes_verus_Tai_F50.25
CTTTGTTGGGGGCACTCCACCCAATTTGCAATTTACCAATGCTGTAACTACTGTTTTGTT
GGATGAAAATGGTGTAGGTCCCCTGTGTAAAGGAGATGGGTTGTTTTCAGCTGCT
>Pan_trogolodytes_verus_Tai_F50.26
CTTTGTTGGGGGCACTCCACCCAATTTGCAATTTACCAATGCTGTAACTACTGTTTTGTT
GGATGAAAATGGTGTAGGTCCCCTGTGTAAAGGAGATGGGTTGTTTTCAGCTGCT
>Pan_trogolodytes_verus_Tai_F687
ATTTGTTGGTGGCACTCCACCCAATTTACAATTTACCAATGCTGTAACTACTGTTTTGTT
GGATGAAAATGGTGTAGGTCCCCTGTGTAAAGGAGATGGGTTGTTTTCAGCTGCT
>Pan_trogolodytes_schweinfurthii_Budongo_F837
CTTTGTTGGAGGTACTCCTCCAAATTTGCAGTTTACAAATGCTGTAACTACAGTACTGTT
GGATGAGAATGGGGTGGGCCCACT
>Pan_trogolodytes_schweinfurthii_Budongo_F834
ACTCCTCCAAATTTGCAGTTTAAAAATGCTGTAACTACAGTACTGTTGGATGAGAATGGG
GTAGGCCCACTTTGTAAAAGG
>Pan_paniscus_LuiKotale_F592
TTTCGTGGGAGGAACTCCTCCTAATTTACAGTTTACTAATGCTGTGACAACAGTGTTGTT
AGATGAAAATGGCGTGGGTCCCTTGTGCAAAGGAGATGGGTTGTTTTCAGCTGCT
>Pan_paniscus_LuiKotale_F596
TTTCGTGGGAGGAACTCCTCCTAATTTACAGTTTACTAATGCTGTGACAACAGTGTTGTT
AGATGAAAATGGCGTAGGTCCCTTGTGCAAAGGAGATGGGTTGTTTTCAGCTGCT
>Pan_paniscus_LuiKotale_F597
TTTCGTGGGAGGAACTCCTCCTAATTTACAGTTTACTAATGCTGTAACAACAGTGTTGTT
AGATGAAAATGGCGTAGGTCCCTTGTGCAAAGGAGATGGGTTGTTTTCAGCTGCT
>Pan_paniscus_Malebo_F1338
TTTCGTGGGAGGAACTCCTCCTAATTTACAGTTTACTAATGCTGTGACAACAGTGTTGTT
AGATGAAAATGGCGTAGGTCCCTTGGCAAAGGAG
>Pan_paniscus_Malebo_F1350
TTTCGTGGGAGGAACTCCTCCTAATTTACAGTTTACTAATGCTGTGACAACAGTGTTGTT
AGATGAAAATGGCGTAGGTCCCTTGTGCAAAGGAGATGGGTTGTTTTCAGCTGCT
>Pan_paniscus_Malebo_F1351
TTTCGTGGGAGGAACTCCTCCTAATTTACAGTTTACTAATGCTGTGACAACAGTGTTGTT
AGATGAAAATGGCGTAGGTCCCTTGTGCAAAGGAGATGGGTTGTTTTCAGCTGCT
>Pan_paniscus_Malebo_F1359
TTTCGTGGGAGGAACTCCTCCTAATTTACAGTTTACTAATGCTGTGACAACAGTGTTGTT
AGATGAAAATGGCGTAGGTCCCTTGTGCAAAGGAGATGGGTTGTTTTCAGCTGCT
