# Supplementary material for: Evolutionary Insight into the Association between New Jersey Polyomavirus and Humans
Source: Viruses. 2023 Nov 13;15(11):2248. doi: 10.3390/v15112248 (PMC10675294; doi:10.3390/v15112248)
Supplement: Supplementary file 1 [file viruses-15-02248-s001.zip › S2_Aghebatrafat_NJPyV_SRR8674971.fasta]

>SRR8674971_Contig2_Gorilla_gorilla
TTCTGACTTTTGTAAAATGTTGGAAAATATAGAAGTTGGTGAAAGTCCTCTGACAGATTTAATAGACGAAGGAGAAGATAATTCTTTTTAATTGCCTTTATTATTCTTTATTACATTTAATAAACATTCAAGACTGAGCAGATTCTTCGCCTGGTAATTTTTGGATATTGGTAGTCCCGCCAAAACCCGTCAAAACAGCAGGGGAGGGAGAAGTTGTGTATTCTTCTTCAATTAGATTTTGCTCTACAAGCACCTCAGGCTCCTGAGTAGGGGGCCCCTGTGGTTTTTCTGTCTCTCTGGGCTTTTCTTTGGGTTGTTTTCTGGATTCCTCTTCTGTAAATAGGTAACCAGGATAGCTAAATCCCCATTTGTGAATAGTGTCAAACTTTTGTTCCTCTGAGTATTTTTCTTTCCATTTTTCAATAAGCATAGCTACAGCAGCTGGTGCTGCAGGAGTGGGAGTGGGAGTTTGTTCCTGTCCAAATTGGTCAATATATCTTTTCATATCAGGATCTGCAGGGAGGCCTTCTTTTCCTTGGTAAATTCTCACCTCTTCTACTTGAGCATCTGGGCCTGACATAGGTTGTCCATCCATTTTAGGCATGAGGCCTGTAAAAAGGCTGCCCAATAAGCTAGTAATGGGATAAGGATTTTTGACTGCTCTTTTTCTCAGATTGACCTTAAAATATCTGGGTAAACCTCGATATCTTATAGCTTCATTATCTGCCTTTACCATAACTCCACAGATATCTACACAAGAAACAAAGAGACCATCTCCTTTACAAAGTGGGCCTACCCCATTCTCATCCAACAGCACTGTAGTGACAGCATTTGTAAACTGCAAATTTGGAGGAGTATTTAAACCTCCAACAAAGGAGCCAAAATACCTAGAATTTTCATTTCTAGATGGATCAGGACTCCATTCCTCCACTGGATAAAAGCCATCTTTATCTAGTTTGGCTTTTGCCTTAGGCACTAGGCCTTGCAGTTGACCTTTGTCCTCCTCTGGTAGTTTTGCTATGTCATTAGGATGAATAGTACGCGCTGGAATTGCAGAAGCATATTTAGTCAACCCATTACTTTCAAGGCCTTGTAAATCTAGGGGCTCTCCACCAACTGCAAACATATGTAAATTCATACCTTCAATAGGTTTGGAAGGCCCATCACTGCTCTCACTTCCCACTTTTGCAGCTTCCAATAAATGGACACTTATTAAAGACCCAATTCCCACAACTTCAGTTTTACATGAAACAGCTTCCCACATCATTAGTGTTTCACAAGTCATGTCAGTATTTAACATAGGGAGTTGTACTCGAGCACAACTATACTGAGGCATTTGAACACTGAGCAAATTGTTAGAATATCCATCTGCATGATGCACCACTTCACTATAGCCATACCAGTCTTTTTTCTCTCCAGTAGCACTATTAACACCCATACGGGGTTCCAGGTAAAGTTCAATTTCTGTTGTAGCATCTGGGCCTGTAATAATATTTAAAACCTCCACTCCTCCTTTGACCAGCAATTTAGGGACGGGTGTAGGAACAGGACACTTCTTGGGAATACATTTTACGTTAGTAGGTGTTGGAACACAGCGGGCTCTTTTCCTCGGAGGCGCCATTTAACCTTAAAATTAGAGGAAGCAGCCAGTCAGGGGTTACTCTTTGATTTGCACCCCCGGGAGACCCATACTTTTCCACAATGATTCCACTCTCATAGAGGGGATCCATAGTGGGAGTTGTTTGTACCAGCCATCTACCATTTTCAATAATAATTGCCAATTTACTAAGTTGGTCTGTGGTTAAATTAAACCCTGTGGGAAATGTACTCCCTATAGATTCACACCAGTTATGAGGATCAAGATGAAACCCTAAGTTAGCATGAATCAAATGAGCTATTTCTCCAAAAATAGTCTCAAGTTCTTGTTCTGTTTGATGTCTGTTTACAGTAGAAACACTTGTTCCTAACTTAATTCCAGCGGATATTAGTGAGCTAATTCCTGAGACTGTCTGAAACAATACTCCATATCCTATGGCATTTGAAAAGGTAGTTGAAATAAATGCCATATTTGAAAATTGTTCCGCGGTCCAGCCCAGCTGAGCTAAAGCTTCTATTCCTGATAAACCTTCCACAGTCATAAGGGAGAAGACTTCCGCTTCTAAGGCAGCTAGCGCTTCTCCAGTTAAAAGAGCTTCAATAGTCAATCCCGATGCTGCGCTTAATTCTGAGGCCAGCACAATCATATCCATCAAGGAAGACAAAAGACCTCCCATTCTAAAAAGAATTAAAAGATGATTACTTACAGTTACAGTAACAGTAACTTTCTTACTCCTGTCAGGTCTCTTCCCCGCTGTGTTTGTTTCGCCTGGCAGGTCACCGTGCGAACACACACAGCCAACTTCCTCCTATTTAGTTCCCTGTTGGCTAACCGCCACGCGCCGCCTGTGTTTCCCACATGTATTCATTAACCACATTGGCACTCTGCCGTGACCTTGGCTAAATTCCCAGACAGTATACAGGGGATGTTTTTTTTTTTTATGTGGTGAGGCTGGAGGCCTCTCGCCTCTCCTTCAATCTTATAAAAAGGAGAGAGGCTTAATTAGGCTCACTTGCACTTACTTGCTTCAGCAGCTGCACAGCACAGGTCCTTCTAGGCAGGTAAAATGGAGAAAGTGCTGGAAAAGAGTGAGAAAGAAATGCTTATAGAACTTTTAGGAATACCAAGCTATGCTTATGGAAATTTTCCTATAATGAAAACAGCATATAAGCGGGCTTCTAAAATTCATCATCCAGACAAAGGTGGTAGTAGTGAAAAAATGATGCTTTTAAATTCTCTCTG
>SRR8674971_Contig3_Gorilla_gorilla
ATCAATTTTATCATACAGGAGAGTAGCATATTCTAAATTACTATAAAGAATAAATGCATTTACTGTTTTATTACTAAATATAGCGTGACTGACAAAATCAAACAAACAAGAAGGAAGGTCAGAAGGACTATCAGGGTTTTGCCTTTTTTGTTTTGGTGGTGTGCTTGCAAAACTTGCTTGCGAGTCAGTATAAGATCCATCCAAATCTTCAGCACTTCGTCTTCTCTTTGATGAAGACTCTCTCTCAGTCTCCGTATTTCTTCCTGAAGAAGAACTTCTGGATGTAGAGGAGCTCTCGGAGTGTTGAGGCTCACTGTACGACGGGGGTACCTTTTGGGAGGCAGAGGAGGTGGGAGTGGAGGTGAAGGGGAAGGAATTATAACCTGAGCTTTGGGTTTCTTCATCGTCTGAGGAGGAGAGGGGGGATTCATCGCAGTGTAAATCTCCGCGGTTGTCAGATTTTTCATTGGTAAATACTGAGGAGCACCAGCTGGCATATCTTTCTCTGAATTTCTTGCTGCCATAGGAATCAGAATATACCTGTAAAATAAATATTGTAAATATTTGATGATAAAAATTAGAACTTGTAAATATAATAAATAC
>SRR8674971_Contig4_Gorilla_gorilla
AAACAAAGATGGTTTAATTAGTTCTGAATTTGAAGATAAAAAAGAAGAAAACTGTAAATGGAACAAAGAAGCAGAATTTGCTGTTTCAGCTGATTTAGATGATCCACTGTTAATTTTAGCTCATTACTTAG
>SRR8674971_Contig5_Gorilla_gorilla
GGTAAACATAGGCTTTCTGCTATGAAAAATTATTGTCAGCAATTTTGCACAGTGAGCTTTTTGATTTGTAAAGTGGTTTTAAAGCCTTTAGAGTGTTATCAATGTTTATGTAAATCACCT
