# Supplementary material for: Evolutionary Insight into the Association between New Jersey Polyomavirus and Humans
Source: Viruses. 2023 Nov 13;15(11):2248. doi: 10.3390/v15112248 (PMC10675294; doi:10.3390/v15112248)
Supplement: Supplementary file 1 [file viruses-15-02248-s001.zip › S3_Aghebatrafat_NJPyV_Aln.fasta]

>Homo_sapiens_KF954417_NJPyV
TTGCTGAGTGTACAGATGCCTCAATATAGTTGTGCAAGGGTACAATTGCCTATGCTGAAT
ACTGACATGACCTGTGAAACACTCATGATGTGGGAAGCTGTGTCATGTAAAACTGAGGTG
GTAGGGATTGGCTCACTGATAAGTGGGCCTTCTAGACCTATAGAAGGCATGAATTATCAT
ATGTTTGCTGTTGGAGGAGAACCTCTAGATTTGCAAGGTCAAGGCCTAGTCCCAAAGGCT
AAAGCTCTTGATAAAGATGGATTTTATCCAGTAGAAGAATGGAGCCCTGACCCCTCTAGA
AATGAGAATTCTAGATATTATGGATCTTTTGTAGGAGGTACCCCTCCTAATTTGCAATTC
ACAAATGCAGTAAGTACAGTACTTTTGGATGAGAATGGAGTAGGCCCTCTGTGTAAG-GG
GGATGGTTTGTTTTCTTGTGCAGATATTTGTGGTGTCTTGAGAAAAAGGGCTGTAAAAAA
TCCATATCCTATAACCAGCTTGCTGGGAAGTCTATTTACAGGCCTCATGCCTAAAATGGA
TGGACAGCCTATG
>Gorilla_gorilla_FR692183.1
------------------------------------------------------------
------------------------------------------------------------
------------------------------------------------------------
------------------------------------------------------------
---------------------------------------------CCTGATCCGGGTAGA
AATGAGAATTCTAGGTATTTTGGCTCCTTTGTTGGAGGTACTCCTCCAAATTTGCAGTTT
ACAAATGCTGTAACTACAGTGCTGTTGGATGAGAATGGGGTAGGCCCACTTTGTAAA-GG
AGATGGTCTCTTTTCTTGTGTAGATATCTGTGGAGTTCTGAGGAAAAGAGCAGTCAAAAA
CCCCTACCACTCTA----------------------------------------------
-------------
>Gorilla_gorilla_FR692184.1
------------------------------------------------------------
------------------------------------------------------------
------------------------------------------------------------
------------------------------------------------------------
---------------------------------------------CCTGATCCGGGTAGA
AATGAGAATTCTAGGTATTTTGGCTCCTTTGTTGGAGGTACTCCTCCAAATTTGCAGTTC
ACAAACGCTGTCACTACAGTGCTGTTGGATGAGAATGGGGTAGGCCCACTTTGTAAA-GG
AGATGGTCTCTTTTCTTGTGTAGATATCTGTGGAGTTCTGAGAAAAAGAGCAGTCAAAAA
CCCCTACC----------------------------------------------------
-------------
>Pan_troglodytes_troglodytes_FR692335.1
TTGCTGAGTATTCAAATGCCTCAATACAGTTGCGCAAGGGTTCAACTACCTATGCTGAAC
ACAGACATGACCTGTGACACATTAATGATGTGGGAAGCTGTGTCATGTAAAACTGAGATA
GTAAGTATTGGATCTCTAATTAGTGGGCCTTCACAACCTATTGAGGGTATGAACTACCAT
ATGTTTGCAGTAGGAGGTGAACCTCTAGATTTACAAGGCCAAGGCCTAGTGCCCAAAGCT
AAAGCACTAGACAAAGATGGCTTTTATCCTATTGAGGAGTGGAGCCCTGATCCATCTAGA
AATGAAAATTCTAGATATTTTGGATCATTTGTTGGAGGTACTCCACCAAATTTGCAATTT
ACAAATGCTGTTACAACTGTTTTGCTAGATGAAAATGGTGTAGGTCCCTTGTGTAAA-GG
AGATGGGTTGTTTTCAGCTGCTGATATTTGTGGTGTCTTGAGAAAAAGGGCTGTTAAAAA
TCCTTACCCTATAACTAGTCTCCTGGGAAGCCTGTTCACAGGCCTTATGCCTAAAATGGA
TGGTCAGCCTATG
>Pan_troglodytes_troglodytes_FR692336.1
TTGCTGAGTATTCAAATGCCTCAATATAGTTGTGCAAGAGTTCAATTACCTATGTTGAAC
ACGGACATGACCTGTGACACATTAATGATGTGGGAAGCTGTGTCATGTAAAACAGAGATA
GTAGGTATTGGATCTTTAATTAGTGGACCCTCGCAACCCATAGAGGGTATGAATTATCAC
ATGTTTGCAGTAGGAGGTGAACCTCTAGATTTACAAGGCCAAGGCCTAGTTCCTAAAGCT
AAAGCACTAGATAAAGATGGCTTTTATCCTATTGAAGAGTGGAGCCCTGATCCATCTAGA
AATGAAAATTCTAGATATTTTGGATCATTTGTGGGAGGGACACCTCCCAATTTACAGTTT
ACAAATGCTGTTACAACTGTTTTGCTAGACGAAAATGGAGTAGGCCCCTTGTGTAAA-GG
AGATGGGTTGTTTTCAGCTGCTGATATTTGTGGTGTCTTGAGAAAGAGGGCAGTTAAAAA
TCCTTACCCAATAACTAGTCTCCTGGGAAGCCTCTTCACAGGCCTTATGCCTAAAATGGA
TGGACAGCCTATG
>Pan_troglodytes_verus_FR692334.1
TTGTTGAGTATTCAAATGCCTCAATATAGTTGTGCAAGAGTTCAATTACCTATGTTGAAC
ACAGACATGACCTGTGACACATTAATGATGTGGGAAGCTGTGTCTTGTAAGACTGAAATA
GTAGGAATTGGATCTTTAATAAGTGGCCCTTCCCAACCAATAGAGGGAATGAATTATCAT
ATGTTTGCAGTTGGAGGTGAACCTCTAGACTTGCAAGGCCAAGGCCTAGTGCCTAAAGCT
AAAGCCTTAGATAAAGATGGCTTTTATCCTATTGAAGAATGGAGCCCCGATCCATCTAGA
AATGAAAATTCTAGATATTTTGGATCCTTTGTTGGGGGCACTCCACCCAATTTGCAATTT
ACCAATGCTGTAACTACTGTTTTGTTGGATGAAAATGGTGTAGGTCCCCTGTGTAAA-GG
AGATGGGTTGTTTTCAGCTGCTGATATCTGTGGTGTCTTAAGAAAGAGGGCAGTTAAAAA
TCCCTACCCTATAACGAGTCTCTTGGGAAGCCTTTTCACAGGCCTTATGCCTAAAATGGA
TGGACAACCTATG
>Pan_troglodytes_verus_Tai_F687
------------------------------------------------------------
------------------------------------------------------------
------------------------------------------------------------
------------------------------------------------------------
------------------------------------------------------------
--------------------------ATTTGTTGGTGGCACTCCACCCAATTTACAATTT
ACCAATGCTGTAACTACTGTTTTGTTGGATGAAAATGGTGTAGGTCCCCTGTGTAAA-GG
AGATGGGTTGTTTTCAGCTGCT--------------------------------------
------------------------------------------------------------
-------------
>Pan_troglodytes_schweinfurthii_Budongo_F837
------------------------------------------------------------
------------------------------------------------------------
------------------------------------------------------------
------------------------------------------------------------
------------------------------------------------------------
--------------------------CTTTGTTGGAGGTACTCCTCCAAATTTGCAGTTT
ACAAATGCTGTAACTACAGTACTGTTGGATGAGAATGGGGTGGGCCCACT----------
------------------------------------------------------------
------------------------------------------------------------
-------------
>Pan_troglodytes_schweinfurthii_Budongo_F834
------------------------------------------------------------
------------------------------------------------------------
------------------------------------------------------------
------------------------------------------------------------
------------------------------------------------------------
---------------------------------------ACTCCTCCAAATTTGCAGTTT
AAAAATGCTGTAACTACAGTACTGTTGGATGAGAATGGGGTAGGCCCACTTTGTAAAAGG
------------------------------------------------------------
------------------------------------------------------------
-------------
>Pan_paniscus_LuiKotale_F592
------------------------------------------------------------
------------------------------------------------------------
------------------------------------------------------------
------------------------------------------------------------
------------------------------------------------------------
--------------------------TTTCGTGGGAGGAACTCCTCCTAATTTACAGTTT
ACTAATGCTGTGACAACAGTGTTGTTAGATGAAAATGGCGTGGGTCCCTTGTGCAAA-GG
AGATGGGTTGTTTTCAGCTGCT--------------------------------------
------------------------------------------------------------
-------------
>Pan_paniscus_LuiKotale_F596
------------------------------------------------------------
------------------------------------------------------------
------------------------------------------------------------
------------------------------------------------------------
------------------------------------------------------------
--------------------------TTTCGTGGGAGGAACTCCTCCTAATTTACAGTTT
ACTAATGCTGTGACAACAGTGTTGTTAGATGAAAATGGCGTAGGTCCCTTGTGCAAA-GG
AGATGGGTTGTTTTCAGCTGCT--------------------------------------
------------------------------------------------------------
-------------
>Pan_paniscus_LuiKotale_F597
------------------------------------------------------------
------------------------------------------------------------
------------------------------------------------------------
------------------------------------------------------------
------------------------------------------------------------
--------------------------TTTCGTGGGAGGAACTCCTCCTAATTTACAGTTT
ACTAATGCTGTAACAACAGTGTTGTTAGATGAAAATGGCGTAGGTCCCTTGTGCAAA-GG
AGATGGGTTGTTTTCAGCTGCT--------------------------------------
------------------------------------------------------------
-------------
>Gorilla_gorilla_SRR8674971
TTGCTCAGTGTTCAAATGCCTCAGTATAGTTGTGCTCGAGTACAACTCCCTATGTTAAAT
ACTGACATGACTTGTGAAACACTAATGATGTGGGAAGCTGTTTCATGTAAAACTGAAGTT
GTGGGAATTGGGTCTTTAATAAGTGGGCCTTCCAAACCTATTGAAGGTATGAATTTACAT
ATGTTTGCAGTTGGTGGAGAGCCCCTAGATTTACAAGGCCAAGGCCTAGTGCCTAAGGCA
AAAGCCCTAGATAAAGATGGCTTTTATCCAGTGGAGGAATGGAGTCCTGATCCATCTAGA
AATGAAAATTCTAGGTATTTTGGCTCCTTTGTTGGAGGTACTCCTCCAAATTTGCAGTTT
ACAAATGCTGTCACTACAGTGCTGTTGGATGAGAATGGGGTAGGCCCACTTTGTAAA-GG
AGATGGTCTCTTTTCTTGTGTAGATATCTGTGGAGTTCTGAGAAAAAGAGCAGTCAAAAA
TCCTTATCCCATTACTAGCTTATTGGGCAGCCTTTTTACAGGCCTCATGCCTAAAATGGA
TGGACAACCTATG
